# Supplementary material for: SARS-CoV-2 Infection in Cities from the Southern Region of Bahia State, Brazil: Analysis of Variables Associated in Both Individual and Community Level
Source: Viruses. 2023 Jul 20;15(7):1583. doi: 10.3390/v15071583 (PMC10383252; doi:10.3390/v15071583)
Supplement: Supplementary file 1 [file viruses-15-01583-s001.zip]

Archive with 1 entries (1 files):
- viruses-2514525-supplementary.pdf
